# Supplementary material for: Acknowledging and Addressing Microaggressions: A Virtual Experiential Learning Approach for Faculty
Source: MedEdPORTAL. 2024 Sep 4;20:11436. doi: 10.15766/mep_2374-8265.11436 (PMC11374130; doi:10.15766/mep_2374-8265.11436)
Supplement: Supplementary file 1 — Sample Flier.pptxWorkshop 1 - Slides.pptxWorkshop 1 - Facilitator GuideWorkshop 1 - Participant Handout.docxWorkshop 1 - Pre- and Postsurvey.docxWorkshop 2 - Slides.pptxWorkshop 2 - Facilitator Guide.docxWorkshop 2 - Participant Handout.docxWorkshop 2 - Pre- and Postsurvey.docxWorkshop 3 - Slides.pptxWorkshop 3 - Facilitator Guide.docxWorkshop 3 - Participant Handout.docxWorkshop 3 - Pre- and Postsurvey.docxWorkshop 4 - Slides.pptxWorkshop 4 - Facilitator Guide.docxWorkshop 4 - Participant Handout.docxWorkshop 4 - Pre- and Postsurvey.docx [file mep_2374-8265.11436-s001.zip]

Archive with 18 entries (18 files):
- A. Sample Flier.pptx
- B. Workshop 1 - Slides.pptx
- C. Workshop 1 - Facilitator Guide.docx
- D. Workshop 1 - Participant Handout.docx
- E. Workshop 1 - Pre- and Postsurvey.docx
- F. Workshop 2 - Slides.pptx
- G. Workshop 2 - Facilitator Guide.docx
- H. Workshop 2 - Participant Handout.docx
- I. Workshop 2 - Pre- and Postsurvey.docx
- J. Workshop 3 - Slides.pptx
- K. Workshop 3 - Facilitator Guide.docx
- L. Workshop 3 - Participant Handout.docx
- M. Workshop 3 - Pre- and Postsurvey.docx
- N. Workshop 4 - Slides.pptx
- O. Workshop 4 - Facilitator Guide.docx
- P. Workshop 4 - Participant Guide.docx
- Q. Workshop 4 - Pre- and Postsurvey.docx
- _Educational Summary Report_11436.pdf
